# Supplementary material for: Identification of a Transferrable Terminator Element That Inhibits Small RNA Production and Improves Transgene Expression Levels
Source: Front Plant Sci. 2022 May 16;13:877793. doi: 10.3389/fpls.2022.877793 (PMC9149433; doi:10.3389/fpls.2022.877793)
Supplement: Supplementary file 1 [file Table_1.XLSX]

## Sheet: Figure 2C
Raw/source data for Manuscript figures
Figure 2C
RAW GFP quantification					Normalized values to tHSP				Mann-Whitney U test
Sample	Test	reference (tHSP)	rel. to reference (%)		Sample	avg	sdt er		Sample	to tHSP	to "buffer"
Buffer	68.3401	995.415	6.86549		buffer	8.41054	0.800294		tHSP		0.00902344
	74.7962	923.414	8.09996		tHSP	100	7.09068		tHSP_5'∆32	0.00902344	0.00902344
	75.2093	1444.9	5.20515		tHSP_5'∆32	35.9673	4.84714		tHSP_5'∆42	0.00902344	0.00902344
	86.7536	1024	8.47202		tHSP_5'∆42	18.3227	1.35034		tHSP_5'∆104	0.00902344	0.0282801
	86.4871	921.436	9.38613		tHSP_5'∆104	10.4411	0.363661
tHSP	1155.5	1642.59	70.3466						tHSP_3'∆43	0.596701
	1144.62	1090.28	104.984		tHSP	100	5.71104
	1530.21	1699.02	90.0642		tHSP_3'∆43	94.0686	4.40124
	1815.65	2170.7	83.6436
	1294.41	1255.27	103.118
tHSP_5'∆32	441.099	1567.39	28.1422
	467.955	1070.54	43.7123
	541.844	2050.11	26.43
	592.213	1402.21	42.2344
	374.501	1693.86	22.1094
tHSP_5'∆42	211.136	1207.63	17.4835
	255.032	1230.16	20.7316
	262.005	1647.01	15.9079
	211.28	1387.96	15.2224
	198.259	1468.41	13.5016
tHSP_5'∆104	113.382	1179.91	9.60939
	96.799	1139.28	8.4965
	97.8417	1102.92	8.87115
	72.0648	715.936	10.0658
	94.8577	932.971	10.1673
tHSP	595.214	751.929	79.1583
	884.717	887.418	99.6957
	832.773	641.313	129.854
	751.698	630.56	119.211
	1165.63	1085.33	107.398
	1005.53	838.828	119.873
	997.047	1124.57	88.6606
	536.019	730.153	73.4119
	1102.59	1062.12	103.81
	934.19	1002.09	93.224
tHSP_3'∆43	905.561	836.568	108.247
	692.731	652.339	106.192
	988.293	1192.42	82.8815
	808.08	859.126	94.0584
	830.344	812	102.259
	933.941	849.893	109.889
	749.984	1072.33	69.9399
	793.869	726.391	109.29
	921.003	1006.89	91.4698
	712.379	891.494	79.9084

## Sheet: Figure 3D
Figure 3D
RAW GFP quantification					Normalized values to tACS2				Mann-Whitney U test
Sample	Test	reference (tACS2)	rel. to reference (%)		Sample	avg	sdt er		Sample	to tACS2
tACS2	271.856	584.552	46.5067		tACS2	100	9.70197		tACS2_tHSP_5'	0.00106921
	509.708	563.846	90.3986		tACS2_tHSP_5'	211.51	14.4747		tACS2_tHSP_5'_short	0.213524
	482.704	404.587	119.308		tACS2_tHSP_5'_short	112.654	7.97494		tACS2_tHSP_5'_long	0.000379285
	564.622	779.868	72.3997		tACS2_tHSP_5'_long	212.765	24.0758
	554.849	617.956	89.7877
	449.106	360.999	124.406
	815.099	878.059	92.8297
	624.033	734.101	85.0064
tACS2_tHSP_5'	724.393	413.005	175.396
	1444.85	646.597	223.455
	1136.89	591.18	192.309
	1242.86	616.552	201.583
	1642.42	668.623	245.643
	1020.83	540.137	188.995
	1210.29	551.354	219.513
	411.578	349.185	117.868
	658.029	438.693	149.997
tACS2_tHSP_5'_short	641.308	686.316	93.4421
	475.823	779.038	61.0783
	467.805	469.184	99.7061
	495.981	392.065	126.505
	595.674	600.622	99.1761
	754.585	690.429	109.292
	814.452	652.353	124.848
	498.127	640.032	77.8284
	863.269	647.988	133.223
	551.074	614.411	89.6913
tACS2_tHSP_5'_long	988.022	635.281	155.525
	906.545	502.584	180.377
	1079.49	750.049	143.923
	1130.14	546.856	206.662
	1108.15	291.455	380.213
	1181.44	684.492	172.601
	1090.95	713.77	152.844
	1537.64	837.467	183.606
	1289.32	749.527	172.018
	966.295	572.374	168.822

## Sheet: Figure 4D
Figure 4D
RAW GFP quantification					Normalized values to tRBCS				Mann-Whitney U test
Sample	Test	reference (tRBCS_tHSP_5')	rel. to reference (%)		Sample	avg	sdt er		Sample	to tRBCS	to tRBCS_tHSP_5'
tRBCS	82.5591	209.6	39.3889		tRBCS	100	9.2		tRBCS_tHSP_5'	0.000348575
	86.2217	311.906	27.6434		tRBCS_tHSP_5'	260.7	11.1		tRBCS_2x_tHSP_5'	0.000238563	0.000238563
	83.0523	180.358	46.0487		tRBCS_2x_tHSP_5'	982.6	44.1		buffer	0.567628
	80.8281	165.716	48.7751		buffer	108.9	7.3
	83.0508	330.418	25.1351
	65.2879	307.542	21.2289
	83.1353	207.763	40.0145
	92.6087	217.88	42.5044
	94.7975	194.456	48.7501
tRBCS_tHSP_5'	293.001	260.947	112.284
	207.27	245.64	84.3798
	274.128	311.879	87.8956
	276.098	265.014	104.183
	291.769	287.18	101.598
	263.328	345.707	76.1708
	318.136	308.346	103.175
	308.752	277.357	111.319
	299.436	287.447	104.171
tRBCS_2x_tHSP_5'	651.301	249.744	260.787
	1142.24	259.855	439.568
	1012.67	280.275	361.313
	823.588	226.963	362.873
	1111.14	335.992	330.705
	945.324	274.888	343.895
	1444.07	340.723	423.826
	1426.63	381.704	373.752
	1177.88	302.616	389.231
	1033.9	245.868	420.51
buffer	74.7131	178.718	41.8049
	87.3043	165.604	52.7186
	84.5815	240.606	35.1535
	130.676	246.443	53.025
	82.1063	190.072	43.1974
	83.0913	168.448	49.3276
	82.5245	303.65	27.1775
	84.1271	219.358	38.3515
	66.4578	175.89	37.7838
	74.4473	231.289	32.1881
RAW GFP quantification					Normalized values to tH4				Mann-Whitney U test
Sample	Test	reference (tH4_tHSP_5')	rel. to reference (%)		Sample	avg	sdt er		Sample	to tH4	to tH4_tHSP_5'
tH4	203.328	544.691	37.3291		tH4	100	8.3		tH4_tHSP_5'	0.00902344
	216.227	498.239	43.3982		tH4_tHSP_5'	218.1	11.6		tH4_2x_tHSP_5'	0.00902344	0.754023
	226.218	410.813	55.0659		tH4_2x_tHSP_5'	246.8	41		buffer	0.00902344
	383.165	876.1	43.7354		buffer	48.6	5.8
	317.869	545.217	58.3013
tH4_tHSP_5'	625.889	633.351	98.8218
	495.292	469.368	105.523
	523.179	612.421	85.428
	376.154	337.26	111.532
	511.058	435.56	117.334
tH4_2x_tHSP_5'	566.98	304.856	185.983
	369.662	411.384	89.8582
	314.164	421.141	74.5982
	282.801	266.947	105.939
	508.116	389.276	130.528
buffer	41.9775	157.384	26.672
	56.5426	255.681	22.1145
	52.9882	166.351	31.8532
	52.3227	306.056	17.0958
	45.6445	256.77	17.7764
RAW GFP quantification					Normalized values to tACS2				Mann-Whitney U test
Sample	Test	reference (tACS2_tHSP_5')	rel. to reference (%)		Sample	avg	sdt er		Sample	to tACS2	to tACS2_tHSP_5'
tACS2	291.083	568.836	51.1717		tACS2	100	8.3		tACS2_tHSP_5'	0.000669729
	374.374	610.801	61.2923		tACS2_tHSP_5'	162.6	9.7		tACS2_2x_tHSP_5'	0.000212183	0.256839
	468.734	567.091	82.6558		tACS2_2x_tHSP_5'	175.9	6.9		buffer	0.00407199
	442.278	485.15	91.1631		buffer	66.5	4.4
	308.437	445.288	69.267
	403.546	596.293	67.6758
	456.482	813.11	56.1403
	643.766	1644.12	39.1557
	478.417	978.908	48.8725
	520.876	1033.42	50.4029
tACS2_tHSP_5'	1120.62	1115.7	100.441
	1098.59	896.632	122.524
	1248.99	955.595	130.702
	713.149	758.002	94.0828
	923.273	1113.23	82.9364
	635.403	768.642	82.6656
	947.359	1242.78	76.2289
	1437.4	1649.65	87.1341
	1542.06	1324.12	116.46
	839.011	751.404	111.659
tACS2_2x_tHSP_5'	1503.24	1231.55	122.061
	1661.59	1661.59	100
	515.686	500.172	103.102
	1567.96	1306.09	120.05
	1583.99	1677.78	94.4102
	961.372	768.363	125.12
	816.412	770.314	105.984
	802.557	810.848	98.9774
	540.054	598.106	90.294
	1194.25	944.644	126.423
buffer	74.7131	178.718	41.8049
	87.3043	165.604	52.7186
	84.5815	240.606	35.1535
	130.676	246.443	53.025
	82.1063	190.072	43.1974
	83.0913	168.448	49.3276
	82.5245	303.65	27.1775
	84.1271	219.358	38.3515
	66.4578	175.89	37.7838
	74.4473	231.289	32.1881
RAW GFP quantification					Normalized values to tNOS				Mann-Whitney U test
Sample	Test	reference (tNOS_tHSP_5')	rel. to reference (%)		Sample	avg	sdt er		Sample	to tNOS	to tNOS_tHSP_5'
tNOS	223.15	358.199	62.2978		tNOS	100	5		tNOS_tHSP_5'	3.22564e-05
	200.032	373.291	53.5862		tNOS_tHSP_5'	182.9	5.9		tNOS_2x_tHSP_5'	3.22564e-05	0.45292
	227.55	391.674	58.0969		tNOS_2x_tHSP_5'	179.3	4.7		buffer	3.22564e-05
	188.249	342.96	54.8896		buffer	35.7	2
	198.472	370.713	53.538
	208.097	497.498	41.8287
	267.096	459.214	58.1637
	237.648	303.275	78.3603
	240.623	366.186	65.7106
	224.104	325.784	68.7889
	182.483	333.858	54.6587
	145.537	321.199	45.3106
tNOS_tHSP_5'	279.872	273.235	102.429
	325.397	296.62	109.702
	295.833	297.906	99.304
	365.17	345.364	105.735
	329.582	271.731	121.29
	329.548	311.274	105.871
	434.728	350.079	124.18
	321.404	323.695	99.2921
	368.071	355.996	103.392
	385.765	315.104	122.424
	328.897	364.488	90.2353
	372.15	424.448	87.6788
tNOS_2x_tHSP_5'	437.441	426.053	102.673
	445.782	441.316	101.012
	399.334	391.486	102.005
	340.261	394.119	86.3343
	478.809	399.396	119.883
	440.977	364.078	121.122
	417.158	405.762	102.809
	331.839	324.311	102.321
	457.498	445.563	102.679
	457.918	419.109	109.26
	397.918	409.108	97.2648
	399.067	401.264	99.4525
buffer	62.0876	376.119	16.5074
	65.9137	337.046	19.5563
	62.0182	352.79	17.5793
	63.8781	340.807	18.7432
	61.0892	351.993	17.3552
	63.697	337.041	18.8989
	70.5276	271.339	25.9924
	56.4793	228.507	24.7167
	92.8552	315.963	29.388
	73.1762	387.857	18.8668
	62.7216	342.893	18.2919
	72.2391	327.973	22.0259

## Sheet: Figure 5C
Figure 5C
RAW GFP quantification					Normalized values to tH4_tHSP_5'				Mann-Whitney U test
Sample	Test	reference (tH4_tHSP_5')	rel. to reference (%)		Sample	avg	sdt er		Sample	to tH4_tHSP_5'
tH4	161.874	457.874	35.3534		tH4	30.653	2.26622		tH4	0.000157052
	204.723	689.562	29.6888		tH4_tHSP_5'	100	6.91937		tH4_tHSP_5'_min	0.762369
	140.929	368.646	38.2289		tH4_tHSP_5'_min	97.8193	9.98748		tH4_tHSP_5'_mut1	0.000157052
	209.119	637.814	32.7868		tH4_tHSP_5'_mut1	32.4322	2.17415		tH4_tHSP_5'_mut2	0.000157052
	178.157	552.072	32.2705		tH4_tHSP_5'_mut2	18.2824	1.23129		tH4_tHSP_5'_mut3	0.00249691
	248.86	665.911	37.3713		tH4_tHSP_5'_mut3	68.1283	3.83888		tH4_tHSP_5'_mut4	0.289918
	216.898	661.623	32.7827		tH4_tHSP_5'_mut4	108.935	8.24182		tH4_tHSP_5'_mut5	0.173617
	210.14	776.389	27.0663		tH4_tHSP_5'_mut5	124.854	14.187
	172.152	753.598	22.844
	193.178	367.679	52.54
tH4_tHSP_5'	311.082	296.745	104.831
	416.658	337.93	123.297
	622.945	551.044	113.048
	741.392	534.804	138.629
	820.245	1175.83	69.7586
	858.973	992.363	86.5583
	855.486	733.239	116.672
	642.79	534.503	120.259
	562.59	628.581	89.5016
	757.169	505.872	149.676
tH4_tHSP_5'_min	547.368	374.039	146.34
	483.148	378.691	127.583
	438.11	464.352	94.3487
	418.738	447.215	93.6322
	256.391	292.933	87.5255
	272.511	347.441	78.4337
	1133.69	634.607	178.644
	1008.85	775.182	130.143
	800.097	1061.47	75.3766
	758.708	998.959	75.9498
tH4_tHSP_5'_mut1	226.112	697.108	32.4357
	244.181	529.369	46.1268
	204.462	603.809	33.8621
	175.245	402.88	43.498
	202.02	451.936	44.701
	252.377	761.858	33.1265
	201.25	636.594	31.6136
	226.341	576.356	39.2711
	184.665	894.896	20.6354
	261.519	737.703	35.4504
tH4_tHSP_5'_mut2	103.622	472.351	21.9374
	124.992	597.665	20.9133
	88.3983	303.311	29.1444
	95.9657	395.621	24.2569
	99.5226	446.085	22.3102
	111.006	654.012	16.9731
	101.667	638.874	15.9134
	130.393	751.517	17.3506
	107.017	714.246	14.9832
	124.363	635.811	19.5597
tH4_tHSP_5'_mut3	412.781	517.163	79.8165
	512.081	663.195	77.2142
	196.33	303.202	64.7524
	245.743	381.108	64.4813
	550.418	1063.09	51.7752
	268.613	309.964	86.6593
	258.603	323.388	79.9669
	348.049	511.026	68.1078
	486.459	554.089	87.7943
	310.006	319.014	97.1763
tH4_tHSP_5'_mut4	886.032	544.355	162.767
	910.615	640.793	142.108
	707.454	603.975	117.133
	638.966	412.875	154.76
	480.327	368.342	130.402
	959.676	798.117	120.243
	964.158	749.22	128.688
	857.908	1173.08	73.1331
	536.192	593.204	90.3892
	660.246	717.78	91.9844
tH4_tHSP_5'_mut5	739.275	458.994	161.064
	753.769	321.363	234.554
	670.244	431.724	155.248
	698.527	451.732	154.633
	383.204	579.168	66.1645
	745.224	721.896	103.231
	673.088	574.368	117.188
	986.917	524.385	188.205
	622.338	527.721	117.929
	564.22	623.829	90.4445

## Sheet: Figure 6B
Figure 6B
Poly(A) length in nt
tHSP	tHSP_5'∆32	tACS2	tACS2_tHSP_5'	tRBCS	tRBCS_tHSP_5'	tNOS	tNOS_tHSP_5'	tH4	tH4_tHSP_5'		Sample	avg	sdt er	Mann-Whitney U test to WT
49	43	36	45	33	33	96	41	37	62		tHSP	52.9286	4.09431
35	61	66	20	39	32	77	63	35	54		tHSP_5'∆32	60	5.1	0.31984
36	39	25	26	8	37	64	78	41	26
76	33	75	26	133	41	48	52	58	16		tACS2	52.6	7.64901
52	62	86	63	46	54	22	28	39	49		tACS2_tHSP_5'	41	5.4	0.380455
84	33	14	31	40	58	77	68	86	44
53	86	143	79	41	44	99	38	18	84		tRBCS	47.6471	7.1886
46	82	29	15	38	33	69	72	39	35		tRBCS_tHSP_5'	46.6	4.4	0.805499
68	76	15	34	44	58	35	91	10	23
33	59	50	97	30	21	33	111	20	16		tNOS	59.9	6.1
41	66	21	73	45	67	111	38	84	79		tNOS_tHSP_5'	60.5714	6.15792	0.761855
50	60	27	36	107	25	33	56	21	84
55	80	78	28	39	35	35	43	16	94		tH4	42.5333	6.81236
63		56	31	63	52	86	69	42	63		tH4_tHSP_5'	52.2	7.1	0.326109
		28	50	39	21	31		92
		101	29	30	76	84
		43	21	35	43	41
		35	34		59	93
		93			52	58
		31			34	37
					115	28
					55
					27

## Sheet: Figure 7A
Figure 7A
RT-qPCR values	Read-through				relative GFP expression
Sample	avg	sdt er	Mann-Whitney U test values to WT	Mann-Whitney U test to 1x_tHSP_5'	avg	sdt er	Mann-Whitney U test values to WT	Mann-Whitney U test to 1x_tHSP_5'
tHSP	100	23.5			100	20.7316
tHSP_5'∆32	335.619	53.0125	0.00394775		10.442	3.89358	0.00394775
tACS2	100	13.7599			100	14.9
tACS2_tHSP_5'	34.4	8.4	0.00648531		1692.3	254	0.00394775
tACS2_2x_tHSP_5'	24	5.7	0.00394775	0.521839	1583.1	290.5	0.00394775	1
tRBCS	100	27.24			100	29.2
tRBCS_tHSP_5'	21.56	5.20501	0.0495346		240.51	32.09	0.0495346
tRBCS_2x_tHSP_5'	2.53	1.18	0.0495346	0.0495346	1033.6	222.67	0.0495346	0.0495346
tNOS	100	1.18			100	20.49
tNOS_tHSP_5'	33.58	7.38	0.0209213		369.69	66.1	0.0209213
tNOS_2x_tHSP_5'	38.04	6.02	0.0209213	0.563703	1747.71	251.09	0.0209213	0.0209213
tH4	100	19.5			100	19.23
tH4_tHSP_5'	19.18	5.28	0.00648531		654.96	83.58	0.00394775
tH4_2x_tHSP_5'	17.24	3.71	0.00394775	0.748774	634.24	143.82	0.00394775	0.42334
CTs values and relative abundance calculations
tHSP
							Relative abundance
		RT-qPCRs					Read-through				GFP
Biological rep	Technical rep	GAPDH	Read-through	GAPDH	GFP		∆ct to GAPDH	exp fold (2ˆ∆ct)	relative to WT		∆ct to GAPDH	exp fold (2ˆ∆ct)	relative to WT
tHSP.1	1		27.73		20.06
	2	29.2	27.46	28.73	20.68
	3	29.22	27.62	28.7	20.41
	avg	29.21	27.6033	28.715	20.3833		-1.60667	3.04547	59.1012		-8.33167	322.167	51.9894
tHSP.2	1	28.8	27.88	29.29	18.97
	2	28.75	28.8	28.86	19.04
	3	29		29.27	19.57
	avg	28.85	28.34	29.14	19.1933		-0.51	1.42405	27.6355		-9.94667	986.836	159.249
tHSP.3	1	30.01	27.97	30.17	21.58
	2	30.14	28.2	29.6	21.98
	3	29.91		29.71	21.96
	avg	30.02	28.085	29.8267	21.84		-1.935	3.82378	74.2052		-7.98667	253.645	40.9317
tHSP.4	1	27.84	25.33		18.65
	2	27.81	25.29		18.41
	3	27.7	25.36		18.6
	avg	27.7833	25.3267		18.5533		-2.45667	5.48947	106.53		-9.23	600.491	96.9036
tHSP.5	1		26.61		20.61
	2	29.75	26.54		20.57
	3	29.85	26.72		20.77
	avg	29.8	26.6233		20.65		-3.17667	9.04216	175.474		-9.15	568.1	91.6764
tHSP.6	1	31.08	27.07		19.79
	2	29.14	26.74		19.85
	3	29.67	27.03		20.41
	avg	29.9633	26.9467		20.0167		-3.01667	8.09296	157.054		-9.94667	986.836	159.249
tHSP_5'∆32.1	1	29.59	26.35
	2	30.06	26.09	29.69	25.87
	3	29.81	25.79	29.79	25.56
	avg	29.82	26.0767	29.74	20.5936		-3.74333	13.3923	259.894		-4.025	16.2797	2.62711
tHSP_5'∆32.2	1	30.1		29.94	24.52
	2	29.84	26.74		24.5
	3	29.82	26.43	29.96
	avg	29.92	26.585	29.95	24.51		-3.335	10.091	195.829		-5.44	43.4113	7.00545
tHSP_5'∆32.3	1	30.51	26.62	30.2	25.68
	2	30.28	26.53
	3	30.37		30.16	25.97
	avg	30.3867	26.575	30.18	25.825		-3.81167	14.0419	272.501		-4.355	20.4638	3.30232
tHSP_5'∆32.4	1	28.83	24.04		21.76
	2	28.71	24.07		21.3
	3	28.79	24.28		21.5
	avg	28.7767	24.13		21.52		-4.64667	25.0487	486.102		-7.25667	152.924	24.6779
tHSP_5'∆32.5	1		24.47		22.56
	2	29.49			22.14
	3	29.06	24.65		22.21
	avg	29.275	24.56		22.3033		-4.715	26.2637	509.68		-6.97167	125.511	20.2541
tHSP_5'∆32.6	1	29.14	25.33
	2	29.36	25.24		24.58
	3	29.61	25.84		24.38
	avg	29.37	25.47		24.48		-3.9	14.9285	289.707		-4.89	29.6508	4.78487
No template control	1	No Ct	No Ct	No Ct	No Ct
	2	No Ct	No Ct	No Ct	No Ct
	3	No Ct	No Ct	No Ct	No Ct
tACS2
							Relative abundance
		RT-qPCRs					Read-through				GFP
Biological rep	Technical rep	GAPDH	Read-through	GAPDH	GFP		∆ct to GAPDH	exp fold (2ˆ∆ct)	relative to WT		∆ct to GAPDH	exp fold (2ˆ∆ct)	relative to WT
tACS2.1	1	29.36	25.44		26.18
	2	28.94	25.38		25.31
	3	29	25.48		25.52
	avg	29.1	25.4333		25.67		-3.66667	12.6992	110.733		-3.43	10.7779	51.4033
tACS2.2	1	29.25	26.47		25.42
	2	29.45	26.16		25.2
	3	29.33	26.04		25.59
	avg	29.3433	26.2233		25.4033		-3.12	8.69388	75.8075		-3.94	15.3482	73.2009
tACS2.3	1	30.37	25.9		24.94
	2	29.95	26.07		25.12
	3	30.08	26.04		25.37
	avg	30.1333	26.0033		25.1433		-4.13	17.5087	152.67		-4.99	31.779	151.565
tACS2.4	1	27.64	24.96	29.82	24.94
	2	27.62	24.57	29.36	24.62
	3			29.55	25.05
	avg	27.63	24.765	29.5767	24.87		-2.865	7.28536	63.5257		-4.70667	26.1125	124.539
tACS2.5	1	27.98	24.43	30.5	25.72
	2	27.97	24.22	29.97	25.42
	3	28.01	23.98	29.85	25.51
	avg	27.9867	24.21	30.1067	25.55		-3.77667	13.7053	119.506		-4.55667	23.5339	112.241
tACS2.6	1	26.85	23.64		24.95
	2	27.01	23.74	28.88	24.63
	3	26.94	23.95	29.1	24.82
	avg	26.9333	23.7767	28.99	24.8		-3.15667	8.91767	77.7589		-4.19	18.2522	87.051
tACS2_tHSP_5'.1	1	32.7	30.68		23.5
	2	31.93	30.83		23.78
	3	32.27	30.91
	avg	32.3	30.8067		23.64		-1.49333	2.81539	24.5492		-8.66	404.501	1929.2
tACS2_tHSP_5'.2	1		29.76
	2	31.8			23.34
	3	31.59	29.41		23.39
	avg	31.695	29.585		23.365		-2.11	4.31691	37.6419		-8.33	321.795	1534.75
tACS2_tHSP_5'.3	1		29.86
	2	30.82	29.74		22.76
	3	30.81	29.95		22.58
	avg	30.815	29.85		22.67		-0.965	1.95206	17.0213		-8.145	283.067	1350.04
tACS2_tHSP_5'.4	1	27.97	24.93	29.64	20.72
	2	27.96	24.9	29.63	20.61
	3		25.03	29.65	20.93
	avg	27.965	24.9533	29.64	20.7533		-3.01167	8.06496	70.3235		-8.88667	473.318	2257.41
tACS2_tHSP_5'.5	1	27.6	25.45		20.71
	2	27.74	25.33	29.81	21.03
	3	27.51	25.27	29.59	20.49
	avg	27.6167	25.35	29.7	20.7433		-2.26667	4.8121	41.9598		-8.95667	496.85	2369.65
tACS2_tHSP_5'.6	1	27.33	26.42	29.19	22.09
	2	27.13	26.58	29.36	22.01
	3	27.61	26.77	29.27
	avg	27.3567	26.59	29.2733	22.05		-0.766667	1.70133	14.835		-7.22333	149.431	712.686
tACS2_2x_tHSP_5'.1	1	30.73	29.81		23.03
	2	30.43	29.74		22.93
	3	30.05	29.07		23.2
	avg	30.4033	29.54		23.0533		-0.863333	1.81924	15.8631		-7.35	163.144	778.088
tACS2_2x_tHSP_5'.2	1	33.07	32.52		23.72
	2		32.32		23.68
	3	32.11	32.1		23.67
	avg	32.59	32.3133		23.69		-0.276667	1.21139	10.5629		-8.9	477.713	2278.37
tACS2_2x_tHSP_5'.3	1		30.03		23.4
	2	30.99	29.86		23.27
	3	30.78	29.77
	avg	30.885	29.8867		23.335		-0.998333	1.99769	17.4192		-7.55	187.403	893.788
tACS2_2x_tHSP_5'.4	1	27.58	25.55		20.86
	2		25.49	29.64	20.57
	3	27.48	25.17	29.68	20.41
	avg	27.53	25.4033	29.66	20.6133		-2.12667	4.36707	38.0793		-9.04667	528.832	2522.18
tACS2_2x_tHSP_5'.5	1	27.65	25.66	29.84	21.68
	2	27.93	25.56	29.89	21.2
	3	28.18	25.41		21.43
	avg	27.92	25.5433	29.865	21.4367		-2.37667	5.19335	45.2842		-8.42833	344.494	1643.01
tACS2_2x_tHSP_5'.6	1	27.69	26.88	31.02	22.01
	2	27.5	26.33	29.72	22.23
	3		26.67	30.15	22.11
	avg	27.595	26.6267	30.2967	22.1167		-0.968333	1.95658	17.0607		-8.18	290.018	1383.2
No template control	1	No Ct	No Ct	No Ct	No Ct
	2	No Ct	No Ct	No Ct	No Ct
	3	No Ct	No Ct	No Ct	No Ct
tRBCS
							Relative abundance
		RT-qPCRs					Read-through				GFP
Biological rep	Technical rep	GAPDH	Read-through	GAPDH	GFP		∆ct to GAPDH	exp fold (2ˆ∆ct)	relative to WT		∆ct to GAPDH	exp fold (2ˆ∆ct)	relative to WT
tRBCS.1	1	27.19	21.88		26.38
	2	27.17	21.91	27.78	26.4
	3	26.95	21.83	27.81	26.4
	avg	27.1033	21.8733	27.795	26.3933		-5.23	37.5307	60.8189		-1.40167	2.64207	65.9474
tRBCS.2	1	30.9	24.33		29.13
	2	30.9	24.06	30.67	29.14
	3	30.45		30.81
	avg	30.75	24.195	30.74	29.135		-6.555	94.0268	152.371		-1.605	3.04196	75.9289
tRBCS.3	1	29.72	24.1	30.53	27.8
	2	29.95	24	30.06	27.87
	3	29.62	23.96	30.94	27.87
	avg	29.7633	24.02	30.51	27.8467		-5.74333	53.5693	86.8096		-2.66333	6.33495	158.124
tRBCS_tHSP_5'.1	1	27.64	24.63	27.93	24.49
	2	27.32	24.64	28.26	24.49
	3	27.41	24.75	28.06
	avg	27.4567	24.6733	28.0833	24.49		-2.78333	6.88441	11.1563		-3.59333	12.0698	301.269
tRBCS_tHSP_5'.2	1	29.96	26.18	30.95	27.74
	2	30.38	26.23	31.08
	3	30.12	25.95	30.72	27.71
	avg	30.1533	26.12	30.9167	27.725		-4.03333	16.374	26.5342		-3.19167	9.13666	228.056
tRBCS_tHSP_5'.3	1	30.55	26.32	31.26	28.3
	2	30.76	26.83	31.23	28.3
	3	30.59
	avg	30.6333	26.575	31.245	28.3		-4.05833	16.6602	26.998		-2.945	7.70076	192.215
tRBCS_2x_tHSP_5'.1	1	26.71	28.35	27.54	22.55
	2	26.87	28.14	27.63	22.44
	3	26.83	28.02	27.67	22.37
	avg	26.8033	28.17	27.6133	22.4533		1.36667	0.387786	0.628412		-5.16	35.7532	892.419
tRBCS_2x_tHSP_5'.2	1	29.58	29.14	30.21	25.32
	2	29.67		30.25
	3	29.03	28.74	30.13	25.3
	avg	29.4267	28.94	30.1967	25.31		-0.486667	1.4012	2.27067		-4.88667	29.5824	738.392
tRBCS_2x_tHSP_5'.3	1	28.75		29.62
	2	28.82	27.13	29.69	23.78
	3		27.37		23.77
	avg	28.785	27.25	29.655	23.775		-1.535	2.89788	4.69605		-5.88	58.892	1469.98
No template control	1	No Ct	No Ct	No Ct	No Ct
	2	No Ct	No Ct	No Ct	No Ct
	3	No Ct	No Ct	No Ct	No Ct
tNOS
							Relative abundance
		RT-qPCRs					Read-through				GFP
Biological rep	Technical rep	GAPDH	Read-through	GFP			∆ct to GAPDH	exp fold (2ˆ∆ct)	relative to WT		∆ct to GAPDH	exp fold (2ˆ∆ct)	relative to WT
tNOS.1	1		24.84	23.18
	2	25.1	24.91	23.34
	3	25.19	24.65	23.07
	4	25.04	24.66	23.33
	5	25.07	24.8
	avg	25.1	24.772	23.23			-0.328	1.25527	101.228		-1.87	3.65533	154.357
tNOS.2	1	24.99	24.68
	2	24.51	24.57	23.72
	3	24.78		23.66
	4	24.6	24.36	23.72
	5	25.09	24.47	23.8
	avg	24.794	24.52	23.725			-0.274	1.20916	97.5095		-1.069	2.09798	88.5936
tNOS.3	1	25.11	24.75	24.8
	2	25.05		24.83
	3		24.66	24.54
	4	25.01		24.48
	5	25.03	24.87	24.59
	avg	25.05	24.76	24.648			-0.29	1.22264	98.5969		-0.402	1.32134	55.7976
tNOS.4	1		24.6	23.72
	2	24.89	24.6	23.59
	3	25.08	24.71	23.86
	avg	24.985	24.6367	23.7233			-0.348333	1.27309	102.665		-1.26167	2.39773	101.251
tNOS_tHSP_5'.1	1		26.2	21.79
	2	24.6	26.16	21.45
	3	24.34		21.46
	avg	24.47	26.18	21.5667			1.71	0.30566	24.6492		-2.90333	7.48153	315.931
tNOS_tHSP_5'.2	1	23.88	25.81
	2		26.12	21.51
	3	23.99		21.61
	avg	23.935	25.965	21.56			2.03	0.244855	19.7458		-2.375	5.18736	219.052
tNOS_tHSP_5'.3	1		26.46
	2	25.84	26.43	22.35
	3	25.72	26.28	22.6
	avg	25.78	26.39	22.475			0.61	0.655197	52.8368		-3.305	9.88335	417.355
tNOS_tHSP_5'.4	1			22.25
	2	25.96	27.13	22.3
	3	25.96	27.03	22.41
	avg	25.96	27.08	22.32			1.12	0.460094	37.1032		-3.64	12.4666	526.442
tNOS_2x_tHSP_5'.1	1	25.32	26.84	19.94
	2		26.68	19.92
	3	25.41		19.8												tNOS_2x_tHSP_5'
	avg	25.365	26.76	19.8867			1.395	0.380245	30.6639		-5.47833	44.5803	1882.54
tNOS_2x_tHSP_5'.2	1	25.53	26.02	19.73
	2	25.48	26.32	19.75
	3	25.63	26.34	19.79
	avg	25.5467	26.2267	19.7567			0.68	0.624165	50.3343		-5.79	55.3304	2336.5
tNOS_2x_tHSP_5'.3	1		27.4	20.7
	2	25.93	27.52	20.34
	3	25.63		20.46
	avg	25.78	27.46	20.5			1.68	0.312083	25.1672		-5.28	38.8542	1640.74
tNOS_2x_tHSP_5'.4	1	25.67	26.41	20.95
	2	25.65	26.04	20.69
	3	25.41	26.71	20.86
	avg	25.5767	26.3867	20.8333			0.81	0.570382	45.9971		-4.74333	26.7846	1131.06
No template control	1	No Ct	No Ct	No Ct
	2	No Ct	No Ct	No Ct
	3	No Ct	No Ct	No Ct
tH4
							Relative abundance
		RT-qPCRs					Read-through				GFP
Biological rep	Technical rep	GAPDH	Read-through	GAPDH	GFP		∆ct to GAPDH	exp fold (2ˆ∆ct)	relative to WT		∆ct to GAPDH	exp fold (2ˆ∆ct)	relative to WT
tH4.1	1	28.81	26.05		24.57
	2	28.91	25.99
	3	29.08	25.81		24.81
	avg	28.9333	25.95		24.69		-2.98333	7.90811	83.8943		-4.24333	18.9396	74.5985
tH4.2	1	30.92	25.87		24.76
	2	28.55	25.81		24.8
	3	29.15			24.85
	avg	29.54	25.84		24.8033		-3.7	12.996	137.87		-4.73667	26.6611	105.012
tH4.3	1		25.61		23.82
	2	30.17	25.34		23.82
	3	28.61	25.3		23.85
	avg	29.39	25.4167		23.83		-3.97333	15.707	166.63		-5.56	47.1766	185.817
tH4.4	1		24.88	28.3	23.5
	2	26.96	24.98	28.08	23.38
	3	26.81	24.74	27.96	23.26
	avg	26.885	24.8667	28.1133	23.38		-2.01833	4.05116	42.9772		-4.73333	26.5996	104.769
tH4.5	1				26.54
	2	29.6	26.3	30.6	26.52
	3	29.82	26.32	31.12	26.39
	avg	29.71	26.31	30.86	26.4833		-3.4	10.5561	111.985		-4.37667	20.7734	81.8215
tH4.6	1	29.91	27.33	31.07	27.57
	2	29.82	27.46	31.36	27.39
	3	29.99	27.68	30.96	27.61
	avg	29.9067	27.49	31.13	27.5233		-2.41667	5.33936	56.6433		-3.60667	12.1819	47.9815
tH4_tHSP_5'.1	1				21.18
	2	28.01	27.89		20.85
	3	27.96	27.47		20.95
	avg	27.985	27.68		20.9933		-0.305	1.23542	13.1061		-6.99167	127.263	501.257
tH4_tHSP_5'.2	1		27.66		21.16
	2	27.97	27.93		20.97
	3	27.68	27.63		20.95
	avg	27.825	27.74		21.0267		-0.085	1.06069	11.2524		-6.79833	111.302	438.391
tH4_tHSP_5'.3	1	28.89	28.65		21.08
	2	29.22
	3	29.07	28.64		21.17
	avg	29.06	28.645		21.125		-0.415	1.3333	14.1445		-7.935	244.722	963.901
tH4_tHSP_5'.4	1	27.31	27.12	28.17	20.43
	2	27.37	27.64	28.09	20.44
	3	27.28	27.37	28.1	20.99
	avg	27.32	27.3767	28.12	20.62		0.0566667	0.961483	10.2		-7.5	181.019	712.991
tH4_tHSP_5'.5	1		28.67	31.1	23.73
	2	30.54		31.5	23.9
	3	31.06	28.82	31.65	23.63
	avg	30.8	28.745	31.4167	23.7533		-2.055	4.15544	44.0835		-7.66333	202.718	798.459
tH4_tHSP_5'.6	1	29.91	29.14	31.61	23.94
	2	30.38	29.29	30.89	24.52
	3	30.57		31.19	24.14
	avg	30.2867	29.215	31.23	24.2		-1.07167	2.10186	22.2979		-7.03	130.69	514.755
tH4_2x_tHSP_5'.1	1	27.64	26.93		20.31
	2	27.98	26.64		20.38
	3		26.52
	avg	27.81	26.6967		20.345		-1.11333	2.16345	22.9512		-7.465	176.681	695.902
tH4_2x_tHSP_5'.2	1		27.39		20.96
	2	27.45			20.91
	3	27.54	27.12		20.83
	avg	27.495	27.255		20.9		-0.24	1.18099	12.5287		-6.595	96.6702	380.761
tH4_2x_tHSP_5'.3	1		27.28		20.91
	2	27.85	27.3		20.88
	3	27.82	27.33		20.83
	avg	27.835	27.3033		20.8733		-0.531667	1.4456	15.3358		-6.96167	124.644	490.942
tH4_2x_tHSP_5'.4	1	27.66	28.67	28.9	21.64
	2		28.75	28.58	21.7
	3	27.64	28.57	28.55	21.35
	avg	27.65	28.6633	28.6767	21.5633		1.01333	0.4954	5.25552		-7.11333	138.461	545.363
tH4_2x_tHSP_5'.5	1	29.12		30.14	23.32
	2	29.04	28.57	29.82	23.31
	3	29.2	28.54	29.92	23.47
	avg	29.12	28.555	29.96	23.3667		-0.565	1.47939	15.6943		-6.59333	96.5586	380.321
tH4_2x_tHSP_5'.6	1	28.52	26.91	29.46	20.94
	2	28.46	26.84	29.38	20.93
	3	28.38		29.3	21.13
	avg	28.4533	26.875	29.38	21		-1.57833	2.98625	31.68		-8.38	333.144	1312.17
No template control	1	No Ct	No Ct	No Ct	No Ct
	2	No Ct	No Ct	No Ct	No Ct
	3	No Ct	No Ct	No Ct	No Ct

## Sheet: Figure S2D
Figure S2D
RAW GFP quantification							Normalized values to tACS2				Mann-Whitney U test values
Line	Sample	measurement	Test	reference (tACS2)	rel. to reference (%)		Sample	avg	sdt er		Sample	to tACS2
tACS2	1	1	136.359	119.026	106.527		Background	86	2.6		Bacground	0.000159535
		2	129.631	121.263			tACS2	100	1.5		tACS2_5'_del	0.000122333
		3	121.71	123.656			tACS2_5'_del	89.5	0.7		tACS2_tNOS_5'	0.0197477
	2	1	146.069	148.686	98.56		tACS2_tNOS_5'	94.5	1.4		tACS2_tRBCS_5'	0.000442947
		2	139.901	144.717			tACS2_tRBCS_5'	85.8	1.8
		3	142.561	141.41
	3	1	129.097	134.839	94.12
		2	126.535	134.659
		3	127.834	137.921
	4	1	144.445	128.233	104.58
		2	129.772	137.477
		3	140.885	131.225
	5	1	139.598	122.239	106.21
		2	129.927	125.176
		3	122.694	121.882
	6	1	135.91	135.206	102.64
		2	136.648	132.594
		3	144.968	139.006
	7	1	131.55	124.969	102.72
		2	127.91	120.682
		3	123.225	126.907
	8	1	135.329	141.903	95.39
		2	132.404	137.665
		3	134.619	142.242
	9	1	130.052	128.13	100.1
		2	130.412	130.623
		3	132.248	133.566
	10	1	123.238	135.657	91.98
		2	124.228	129.74
		3	123.152	137.539
	11	1	142.256	140.808	100.05
		2	143.952	145.814
		3	138.748	138.113
tACS2_5'_del	1	1	121.866	128.351	89.1274
		2	114.818	137.577
		3	120.666	135.015
	2	1	134.456	144.128	87.7936
		2	127.086	150.885
		3	127.167	147.74
	3	1	128.118	146.393	90.023
		2	128.863	144.653
		3	128.331	136.969
	4	1	117.319	115.089	89.1082
		2	110.98	133.17
		3	106.288	127.225
	5	1	129.452	152.473	89.5211
		2	131.658	143.763
		3	129.263	139.832
	6	1	117.075	120.884	85.6843
		2	114.606	132.638
		3	103.307	137.434
	7	1	121.668	134.213	90.6465
		2	124.54	138.062
		3	123.531	135.616
	8	1	124.983	123.041	89.9345
		2	106.478	139.59
		3	126.944	135.887
	9	1	141.197	148.307	94.1059
		2	137.501	151.834
		3	143.893	148.918
	10	1	119.257	125.411	89.1384
		2	109.786	124.623
		3	111.604	132.121
	11	1	125.141	142.943	92.1354
		2	133.922	141.527
		3	134.463	142.647
tACS2_tNOS_5'	1	1	128.319	127.218	92.2652
		2	124.307	137.275
		3	124.236	143.962
	2	1	133.43	139.353	91.1101
		2	131.762	144.497
		3	128.033	147.743
	3	1	125.226	131.696	89.3728
		2	119.508	133.272
		3	116.197	138.881
	4	1	139.396	158.119	89.0326
		2	140.08	154.85
		3	139.41	157.517
	5	1	138.854	136.393	101.713
		2	138.854	132.405
		3	134.554	136.519
	6	1	144.969	127.987	103.301
		2	143.708	145.563
		3	138.171	139.658
	7	1	121.561	123.799	90.87
		2	120.135	124.925
		3	105.579	133.443
	8	1	131.468	148.545	95.3219
		2	139.526	145.497
		3	136.59	133.545
	9	1	117.005	112.368	95.2017
		2	116.675	123.543
		3	115.297	130.655
	10	1	145.502	144.242	97.894
		2	135.685	138.586
		3	136.925	144.279
	11	1	143.09	151.291	95.8189
		2	136.532	145.975
		3	137.628	138.191
tACS2_tRBCS_5'	1	1	110.437	124.883	82.6388
		2	91.844	127.624
		3	110.853	126.412
	2	1	136.106	129.835	98.5922
		2	125.652	135.795
		3	134.619	136.407
	3	1	111.783	134.508	79.6048
		2	108.113	135.311
		3	106.299	139.949
	4	1	132.176	153.375	84.2567
		2	124.926	154.625
		3	131.938	153.732
	5	1	118.651	127.863	83.567
		2	106.626	124.28
		3	101.444	138.826
	6	1	124.69	141.5	84.5089
		2	121.017	143.483
		3	117.59	144.909
	7	1	127.162	137.084	86.8676
		2	116.632	141.904
		3	115.5	134.623
	8	1	126.927	122.57	96.1529
		2	120.403	135.996
		3	140.9	145.197
	9	1	119.523	147.056	85.5006
		2	132.19	144.224
		3	117.719	140.801
	10	1	118.509	135.581	84.6872
		2	113.018	146.431
		3	113.853	125.818
	11	1	124.779	156.233	79.7069
		2	124.651	157.817
		3	126.077	157.06
Background	1	1	110.415	121.46	91.0161
		2	108.539	123.435
		3	113.992	120.915
	2	1	132.482	148.48	93.4157
		2	135.995	144.704
		3	135.416	139.177
	3	1	117.848	138.124	84.9984
		2	110.003	139.154
		3	122.016	134.338
	4	1	113.586	125.021	88.3863
		2	120.716	125.154
		3	110.949	140.441
	5	1	124.993	131.18	93.8646
		2	126.602	136.279
		3	126.484	135.333
	6	1	129.85	133.875	93.1756
		2	116.901	129.2
		3	118.614	129.05
	7	1	64.223	134.283	70.8435
		2	94.605	129.669
		3	115.502	123.282
	8	1	112.221	140.024	83.2117
		2	109.31	139.678
		3	123.394	134.813
	9	1	76.588	123.589	70.3255
		2	108.731	121.496
		3	73.46	122.888
	10	1	108.134	118.391	91.1867
		2	107.291	123.23
		3	116.81	122.725
	11	1	110.103	132.794	88.4814
		2	126.464	142.948
		3	124.89	132.77

## Sheet: Figure S3C
Figure S3C
RAW GFP quantification					Normalized values to tHSP				Mann-Whitney U test values
Sample	Test	reference (tHSP)	rel. to reference (%)		Sample	avg	sdt er		Sample	to tHSP
tHSP	595.214	751.929	79.1583		tHSP	100	5.71104		tHSP_int∆72	0.000157052
	884.717	887.418	99.6957		tHSP_int∆72	41.0256	4.23239
	832.773	641.313	129.854
	751.698	630.56	119.211
	1165.63	1085.33	107.398
	1005.53	838.828	119.873
	997.047	1124.57	88.6606
	536.019	730.153	73.4119
	1102.59	1062.12	103.81
	934.19	1002.09	93.224
tHSP_int∆72	452.425	1253.26	36.0998
	478.221	832.57	57.4391
	347.944	1802.49	19.3035
	295.758	794.91	37.2064
	308.898	924.652	33.4069
	252.775	508.857	49.6751
	489.756	1063.49	46.0515
	421.838	1026.4	41.0988
	311.38	1031.43	30.1892
	438.195	667.464	65.6508

## Sheet: Figure S4B
Figure S4B
RAW GFP quantification				Normalized values to tRBCS				Welsh t-test values
Sample	value	rel. to tRBCS avg		Sample	avg	sdt er		Sample	to tRBCS	to tRBCS_tHSP_5'
tRBCS	268.966	18.901		tRBCS	100	19.0392		tRBCS_tHSP_5'	0.011949
	1924.57	135.245		tRBCS_tHSP_5'	177.222	22.2049		tRBCS_2x_tHSP_5'	0.000194571	0.0213283
	921.993	64.791		tRBCS_2x_tHSP_5'	287.991	40.0332
	1962.5	137.91
	1634.49	114.86
	1401.07	98.4571
	2023.89	142.224
	282.233	19.8333
	345.241	24.261
	843.593	59.2817
	1045.78	73.4902
	371.186	26.0843
	1551.87	109.055
	1856.83	130.485
	708.539	49.791
	6316.21	443.857
	312.624	21.9689
	660.031	46.3822
	1966.78	138.211
	483.924	34.0067
	2710.49	190.474
	293.405	20.6184
	3216.37	226.023
	1050.03	73.7883
tRBCS_tHSP_5'	2443.03	171.678
	2195.79	154.304
	1828.27	128.478
	684.343	48.0907
	2707.71	190.278
	5588.38	392.711
	3571.04	250.947
	3243.52	227.931
	2305.78	162.034
	2092.52	147.047
	953.474	67.0033
	1119.17	78.6471
	2642.39	185.688
	904.362	63.552
	3384.62	237.847
	4948.1	347.717
	2248.43	158.003
	927.376	65.1693
	4127.96	290.083
tRBCS_2x_tHSP_5'	2097.02	147.363
	1384.79	97.3132
	7932.58	557.444
	1647.55	115.778
	519.186	36.4847
	1291.9	90.7851
	484.26	34.0303
	2647.1	186.019
	2025.54	142.341
	2560.15	179.909
	4963.79	348.82
	3103.09	218.063
	8263.62	580.708
	5550.24	390.031
	8041.71	565.113
	6479.3	455.318
	5753.66	404.326
	3668.82	257.818
	1367.44	96.0938
	7168.41	503.745
	7130.65	501.091
	6079.37	427.215
