# Supplementary material for: Identification of a Transferrable Terminator Element That Inhibits Small RNA Production and Improves Transgene Expression Levels
Source: Front Plant Sci. 2022 May 16;13:877793. doi: 10.3389/fpls.2022.877793 (PMC9149433; doi:10.3389/fpls.2022.877793)
Supplement: Supplementary file 5 [file Data_Sheet_4.ZIP]

Archive with 365 entries (354 files):
- Sequences for poly(A) analysis (abi files)/
- Sequences for poly(A) analysis (abi files)/tACS2/
- Sequences for poly(A) analysis (abi files)/.DS_Store
- __MACOSX/Sequences for poly(A) analysis (abi files)/._.DS_Store
- Sequences for poly(A) analysis (abi files)/tH4_tHSP_65/
- Sequences for poly(A) analysis (abi files)/tHSP_5Γêå32/
- Sequences for poly(A) analysis (abi files)/tH4/
- Sequences for poly(A) analysis (abi files)/tACS2_tHSP_5/
- Sequences for poly(A) analysis (abi files)/tRBCS_tHSP_5/
- Sequences for poly(A) analysis (abi files)/tNOS_tHSP_5/
- Sequences for poly(A) analysis (abi files)/tNOS/
- Sequences for poly(A) analysis (abi files)/tRBCS/
- Sequences for poly(A) analysis (abi files)/tHSP/
- Sequences for poly(A) analysis (abi files)/tACS2/1EA6SAA000_E06_premix.ab1
- __MACOSX/Sequences for poly(A) analysis (abi files)/tACS2/._1EA6SAA000_E06_premix.ab1
- Sequences for poly(A) analysis (abi files)/tACS2/1EA6SAA000_B06_premix.ab1
- __MACOSX/Sequences for poly(A) analysis (abi files)/tACS2/._1EA6SAA000_B06_premix.ab1
- Sequences for poly(A) analysis (abi files)/tACS2/1EA6SAA000_G05_premix.ab1
- __MACOSX/Sequences for poly(A) analysis (abi files)/tACS2/._1EA6SAA000_G05_premix.ab1
- Sequences for poly(A) analysis (abi files)/tACS2/1EA6HAB000_H01_premix.ab1
- __MACOSX/Sequences for poly(A) analysis (abi files)/tACS2/._1EA6HAB000_H01_premix.ab1
- Sequences for poly(A) analysis (abi files)/tACS2/1EA6SAA000_F05_premix.ab1
- __MACOSX/Sequences for poly(A) analysis (abi files)/tACS2/._1EA6SAA000_F05_premix.ab1
- Sequences for poly(A) analysis (abi files)/tACS2/.DS_Store
- __MACOSX/Sequences for poly(A) analysis (abi files)/tACS2/._.DS_Store
- Sequences for poly(A) analysis (abi files)/tACS2/1EA6SAA000_A05_premix.ab1
- __MACOSX/Sequences for poly(A) analysis (abi files)/tACS2/._1EA6SAA000_A05_premix.ab1
- Sequences for poly(A) analysis (abi files)/tACS2/1EA6SAA000_C06_premix.ab1
- __MACOSX/Sequences for poly(A) analysis (abi files)/tACS2/._1EA6SAA000_C06_premix.ab1
- Sequences for poly(A) analysis (abi files)/tACS2/1EA6HAB000_E01_premix.ab1
- __MACOSX/Sequences for poly(A) analysis (abi files)/tACS2/._1EA6HAB000_E01_premix.ab1
- Sequences for poly(A) analysis (abi files)/tACS2/1EA6HAB000_B01_premix.ab1
- __MACOSX/Sequences for poly(A) analysis (abi files)/tACS2/._1EA6HAB000_B01_premix.ab1
- Sequences for poly(A) analysis (abi files)/tACS2/1EA6HAB000_C01_premix.ab1
- __MACOSX/Sequences for poly(A) analysis (abi files)/tACS2/._1EA6HAB000_C01_premix.ab1
- Sequences for poly(A) analysis (abi files)/tACS2/1EA6HAB000_D01_premix.ab1
- __MACOSX/Sequences for poly(A) analysis (abi files)/tACS2/._1EA6HAB000_D01_premix.ab1
- Sequences for poly(A) analysis (abi files)/tACS2/1EA6SAA000_H05_premix.ab1
- __MACOSX/Sequences for poly(A) analysis (abi files)/tACS2/._1EA6SAA000_H05_premix.ab1
- Sequences for poly(A) analysis (abi files)/tACS2/1EA6HAB000_F01_premix.ab1
- __MACOSX/Sequences for poly(A) analysis (abi files)/tACS2/._1EA6HAB000_F01_premix.ab1
- Sequences for poly(A) analysis (abi files)/tACS2/1EA6HAB000_A01_premix.ab1
- __MACOSX/Sequences for poly(A) analysis (abi files)/tACS2/._1EA6HAB000_A01_premix.ab1
- Sequences for poly(A) analysis (abi files)/tACS2/1EA6SAA000_G04_premix.ab1
- __MACOSX/Sequences for poly(A) analysis (abi files)/tACS2/._1EA6SAA000_G04_premix.ab1
- Sequences for poly(A) analysis (abi files)/tACS2/1EA6SAA000_C05_premix.ab1
- __MACOSX/Sequences for poly(A) analysis (abi files)/tACS2/._1EA6SAA000_C05_premix.ab1
- Sequences for poly(A) analysis (abi files)/tACS2/1EA6SAA000_D05_premix.ab1
- __MACOSX/Sequences for poly(A) analysis (abi files)/tACS2/._1EA6SAA000_D05_premix.ab1
- Sequences for poly(A) analysis (abi files)/tACS2/1EA6SAA000_A06_premix.ab1
- __MACOSX/Sequences for poly(A) analysis (abi files)/tACS2/._1EA6SAA000_A06_premix.ab1
- Sequences for poly(A) analysis (abi files)/tACS2/1EA6SAA000_E05_premix.ab1
- __MACOSX/Sequences for poly(A) analysis (abi files)/tACS2/._1EA6SAA000_E05_premix.ab1
- Sequences for poly(A) analysis (abi files)/tACS2/1EA6SAA000_B05_premix.ab1
- __MACOSX/Sequences for poly(A) analysis (abi files)/tACS2/._1EA6SAA000_B05_premix.ab1
- Sequences for poly(A) analysis (abi files)/tH4_tHSP_65/1EA6SAA000_D12_premix.ab1
- __MACOSX/Sequences for poly(A) analysis (abi files)/tH4_tHSP_65/._1EA6SAA000_D12_premix.ab1
- Sequences for poly(A) analysis (abi files)/tH4_tHSP_65/1EA6SAA000_C12_premix.ab1
- __MACOSX/Sequences for poly(A) analysis (abi files)/tH4_tHSP_65/._1EA6SAA000_C12_premix.ab1
- Sequences for poly(A) analysis (abi files)/tH4_tHSP_65/1E20ZAC082_premix.ab1
- __MACOSX/Sequences for poly(A) analysis (abi files)/tH4_tHSP_65/._1E20ZAC082_premix.ab1
- Sequences for poly(A) analysis (abi files)/tH4_tHSP_65/1E20ZAC075_premix.ab1
- __MACOSX/Sequences for poly(A) analysis (abi files)/tH4_tHSP_65/._1E20ZAC075_premix.ab1
- Sequences for poly(A) analysis (abi files)/tH4_tHSP_65/1E20ZAC078_premix.ab1
- __MACOSX/Sequences for poly(A) analysis (abi files)/tH4_tHSP_65/._1E20ZAC078_premix.ab1
- Sequences for poly(A) analysis (abi files)/tH4_tHSP_65/1E20ZAC080_premix.ab1
- __MACOSX/Sequences for poly(A) analysis (abi files)/tH4_tHSP_65/._1E20ZAC080_premix.ab1
- Sequences for poly(A) analysis (abi files)/tH4_tHSP_65/1EA6SAA000_H12_premix.ab1
- __MACOSX/Sequences for poly(A) analysis (abi files)/tH4_tHSP_65/._1EA6SAA000_H12_premix.ab1
- Sequences for poly(A) analysis (abi files)/tH4_tHSP_65/1E20ZAC077_premix.ab1
- __MACOSX/Sequences for poly(A) analysis (abi files)/tH4_tHSP_65/._1E20ZAC077_premix.ab1
- Sequences for poly(A) analysis (abi files)/tH4_tHSP_65/1E20ZAC079_premix.ab1
- __MACOSX/Sequences for poly(A) analysis (abi files)/tH4_tHSP_65/._1E20ZAC079_premix.ab1
- Sequences for poly(A) analysis (abi files)/tH4_tHSP_65/1E20ZAC083_premix.ab1
- __MACOSX/Sequences for poly(A) analysis (abi files)/tH4_tHSP_65/._1E20ZAC083_premix.ab1
- Sequences for poly(A) analysis (abi files)/tH4_tHSP_65/1E20ZAC076_premix.ab1
- __MACOSX/Sequences for poly(A) analysis (abi files)/tH4_tHSP_65/._1E20ZAC076_premix.ab1
- Sequences for poly(A) analysis (abi files)/tH4_tHSP_65/1EA6SAA000_G12_premix.ab1
- __MACOSX/Sequences for poly(A) analysis (abi files)/tH4_tHSP_65/._1EA6SAA000_G12_premix.ab1
- Sequences for poly(A) analysis (abi files)/tH4_tHSP_65/1EA6SAA000_F12_premix.ab1
- __MACOSX/Sequences for poly(A) analysis (abi files)/tH4_tHSP_65/._1EA6SAA000_F12_premix.ab1
- Sequences for poly(A) analysis (abi files)/tH4_tHSP_65/1E20ZAC081_premix.ab1
- __MACOSX/Sequences for poly(A) analysis (abi files)/tH4_tHSP_65/._1E20ZAC081_premix.ab1
- Sequences for poly(A) analysis (abi files)/tHSP_5Γêå32/1BABHAA002_E1.ab1
- __MACOSX/Sequences for poly(A) analysis (abi files)/tHSP_5Γêå32/._1BABHAA002_E1.ab1
- Sequences for poly(A) analysis (abi files)/tHSP_5Γêå32/1D6BHAA001_E2.ab1
- __MACOSX/Sequences for poly(A) analysis (abi files)/tHSP_5Γêå32/._1D6BHAA001_E2.ab1
- Sequences for poly(A) analysis (abi files)/tHSP_5Γêå32/1BABHAA002_H1.ab1
- __MACOSX/Sequences for poly(A) analysis (abi files)/tHSP_5Γêå32/._1BABHAA002_H1.ab1
- Sequences for poly(A) analysis (abi files)/tHSP_5Γêå32/1D6BHAA001_H2.ab1
- __MACOSX/Sequences for poly(A) analysis (abi files)/tHSP_5Γêå32/._1D6BHAA001_H2.ab1
- Sequences for poly(A) analysis (abi files)/tHSP_5Γêå32/1BABHAA002_D1.ab1
- __MACOSX/Sequences for poly(A) analysis (abi files)/tHSP_5Γêå32/._1BABHAA002_D1.ab1
- Sequences for poly(A) analysis (abi files)/tHSP_5Γêå32/1BABHAA002_C2.ab1
- __MACOSX/Sequences for poly(A) analysis (abi files)/tHSP_5Γêå32/._1BABHAA002_C2.ab1
- Sequences for poly(A) analysis (abi files)/tHSP_5Γêå32/1BABHAA002_C1.ab1
- __MACOSX/Sequences for poly(A) analysis (abi files)/tHSP_5Γêå32/._1BABHAA002_C1.ab1
- Sequences for poly(A) analysis (abi files)/tHSP_5Γêå32/1BABHAA002_B1.ab1
- __MACOSX/Sequences for poly(A) analysis (abi files)/tHSP_5Γêå32/._1BABHAA002_B1.ab1
- Sequences for poly(A) analysis (abi files)/tHSP_5Γêå32/1BABHAA002_B2.ab1
- __MACOSX/Sequences for poly(A) analysis (abi files)/tHSP_5Γêå32/._1BABHAA002_B2.ab1
- Sequences for poly(A) analysis (abi files)/tHSP_5Γêå32/1BABHAA002_A1.ab1
- __MACOSX/Sequences for poly(A) analysis (abi files)/tHSP_5Γêå32/._1BABHAA002_A1.ab1
- Sequences for poly(A) analysis (abi files)/tHSP_5Γêå32/1BABHAA002_G1.ab1
- __MACOSX/Sequences for poly(A) analysis (abi files)/tHSP_5Γêå32/._1BABHAA002_G1.ab1
- Sequences for poly(A) analysis (abi files)/tHSP_5Γêå32/1D6BHAA001_G2.ab1
- __MACOSX/Sequences for poly(A) analysis (abi files)/tHSP_5Γêå32/._1D6BHAA001_G2.ab1
- Sequences for poly(A) analysis (abi files)/tHSP_5Γêå32/1D6BHAA001_F2.ab1
- __MACOSX/Sequences for poly(A) analysis (abi files)/tHSP_5Γêå32/._1D6BHAA001_F2.ab1
- Sequences for poly(A) analysis (abi files)/tHSP_5Γêå32/1BABHAA002_F1.ab1
- __MACOSX/Sequences for poly(A) analysis (abi files)/tHSP_5Γêå32/._1BABHAA002_F1.ab1
- Sequences for poly(A) analysis (abi files)/tH4/1E20ZAC093_premix.ab1
- __MACOSX/Sequences for poly(A) analysis (abi files)/tH4/._1E20ZAC093_premix.ab1
- Sequences for poly(A) analysis (abi files)/tH4/1E20ZAC096_premix.ab1
- __MACOSX/Sequences for poly(A) analysis (abi files)/tH4/._1E20ZAC096_premix.ab1
- Sequences for poly(A) analysis (abi files)/tH4/.DS_Store
- __MACOSX/Sequences for poly(A) analysis (abi files)/tH4/._.DS_Store
- Sequences for poly(A) analysis (abi files)/tH4/1E20ZAC087_premix.ab1
- __MACOSX/Sequences for poly(A) analysis (abi files)/tH4/._1E20ZAC087_premix.ab1
- Sequences for poly(A) analysis (abi files)/tH4/1E20ZAC091_premix.ab1
- __MACOSX/Sequences for poly(A) analysis (abi files)/tH4/._1E20ZAC091_premix.ab1
- Sequences for poly(A) analysis (abi files)/tH4/1E20ZAC088_premix.ab1
- __MACOSX/Sequences for poly(A) analysis (abi files)/tH4/._1E20ZAC088_premix.ab1
- Sequences for poly(A) analysis (abi files)/tH4/1E20ZAC094_premix.ab1
- __MACOSX/Sequences for poly(A) analysis (abi files)/tH4/._1E20ZAC094_premix.ab1
- Sequences for poly(A) analysis (abi files)/tH4/1E20ZAC085_premix.ab1
- __MACOSX/Sequences for poly(A) analysis (abi files)/tH4/._1E20ZAC085_premix.ab1
- Sequences for poly(A) analysis (abi files)/tH4/1E20ZAC097_premix.ab1
- __MACOSX/Sequences for poly(A) analysis (abi files)/tH4/._1E20ZAC097_premix.ab1
- Sequences for poly(A) analysis (abi files)/tH4/1E20ZAC086_premix.ab1
- __MACOSX/Sequences for poly(A) analysis (abi files)/tH4/._1E20ZAC086_premix.ab1
- Sequences for poly(A) analysis (abi files)/tH4/1E20ZAC092_premix.ab1
- __MACOSX/Sequences for poly(A) analysis (abi files)/tH4/._1E20ZAC092_premix.ab1
- Sequences for poly(A) analysis (abi files)/tH4/1E20ZAC089_premix.ab1
- __MACOSX/Sequences for poly(A) analysis (abi files)/tH4/._1E20ZAC089_premix.ab1
- Sequences for poly(A) analysis (abi files)/tH4/1E20ZAC095_premix.ab1
- __MACOSX/Sequences for poly(A) analysis (abi files)/tH4/._1E20ZAC095_premix.ab1
- Sequences for poly(A) analysis (abi files)/tH4/1E20ZAC084_premix.ab1
- __MACOSX/Sequences for poly(A) analysis (abi files)/tH4/._1E20ZAC084_premix.ab1
- Sequences for poly(A) analysis (abi files)/tH4/1E20ZAC098_premix.ab1
- __MACOSX/Sequences for poly(A) analysis (abi files)/tH4/._1E20ZAC098_premix.ab1
- Sequences for poly(A) analysis (abi files)/tH4/1E20ZAC090_premix.ab1
- __MACOSX/Sequences for poly(A) analysis (abi files)/tH4/._1E20ZAC090_premix.ab1
- Sequences for poly(A) analysis (abi files)/tACS2_tHSP_5/1EA6HAB000_A05_premix.ab1
- __MACOSX/Sequences for poly(A) analysis (abi files)/tACS2_tHSP_5/._1EA6HAB000_A05_premix.ab1
- Sequences for poly(A) analysis (abi files)/tACS2_tHSP_5/1EA6HAB000_H04_premix.ab1
- __MACOSX/Sequences for poly(A) analysis (abi files)/tACS2_tHSP_5/._1EA6HAB000_H04_premix.ab1
- Sequences for poly(A) analysis (abi files)/tACS2_tHSP_5/1EA6SAA000_G07_premix.ab1
- __MACOSX/Sequences for poly(A) analysis (abi files)/tACS2_tHSP_5/._1EA6SAA000_G07_premix.ab1
- Sequences for poly(A) analysis (abi files)/tACS2_tHSP_5/1EA6HAB000_H03_premix.ab1
- __MACOSX/Sequences for poly(A) analysis (abi files)/tACS2_tHSP_5/._1EA6HAB000_H03_premix.ab1
- Sequences for poly(A) analysis (abi files)/tACS2_tHSP_5/1EA6HAB000_E04_premix.ab1
- __MACOSX/Sequences for poly(A) analysis (abi files)/tACS2_tHSP_5/._1EA6HAB000_E04_premix.ab1
- Sequences for poly(A) analysis (abi files)/tACS2_tHSP_5/1EA6SAA000_F07_premix.ab1
- __MACOSX/Sequences for poly(A) analysis (abi files)/tACS2_tHSP_5/._1EA6SAA000_F07_premix.ab1
- Sequences for poly(A) analysis (abi files)/tACS2_tHSP_5/1EA6HAB000_B04_premix.ab1
- __MACOSX/Sequences for poly(A) analysis (abi files)/tACS2_tHSP_5/._1EA6HAB000_B04_premix.ab1
- Sequences for poly(A) analysis (abi files)/tACS2_tHSP_5/1EA6SAA000_A07_premix.ab1
- __MACOSX/Sequences for poly(A) analysis (abi files)/tACS2_tHSP_5/._1EA6SAA000_A07_premix.ab1
- Sequences for poly(A) analysis (abi files)/tACS2_tHSP_5/1EA6HAB000_G04_premix.ab1
- __MACOSX/Sequences for poly(A) analysis (abi files)/tACS2_tHSP_5/._1EA6HAB000_G04_premix.ab1
- Sequences for poly(A) analysis (abi files)/tACS2_tHSP_5/1EA6SAA000_D07_premix.ab1
- __MACOSX/Sequences for poly(A) analysis (abi files)/tACS2_tHSP_5/._1EA6SAA000_D07_premix.ab1
- Sequences for poly(A) analysis (abi files)/tACS2_tHSP_5/1EA6SAA000_E07_premix.ab1
- __MACOSX/Sequences for poly(A) analysis (abi files)/tACS2_tHSP_5/._1EA6SAA000_E07_premix.ab1
- Sequences for poly(A) analysis (abi files)/tACS2_tHSP_5/1EA6HAB000_F04_premix.ab1
- __MACOSX/Sequences for poly(A) analysis (abi files)/tACS2_tHSP_5/._1EA6HAB000_F04_premix.ab1
- Sequences for poly(A) analysis (abi files)/tACS2_tHSP_5/1EA6SAA000_B07_premix.ab1
- __MACOSX/Sequences for poly(A) analysis (abi files)/tACS2_tHSP_5/._1EA6SAA000_B07_premix.ab1
- Sequences for poly(A) analysis (abi files)/tACS2_tHSP_5/1EA6HAB000_A04_premix.ab1
- __MACOSX/Sequences for poly(A) analysis (abi files)/tACS2_tHSP_5/._1EA6HAB000_A04_premix.ab1
- Sequences for poly(A) analysis (abi files)/tACS2_tHSP_5/1EA6SAA000_F06_premix.ab1
- __MACOSX/Sequences for poly(A) analysis (abi files)/tACS2_tHSP_5/._1EA6SAA000_F06_premix.ab1
- Sequences for poly(A) analysis (abi files)/tACS2_tHSP_5/1EA6SAA000_C08_premix.ab1
- __MACOSX/Sequences for poly(A) analysis (abi files)/tACS2_tHSP_5/._1EA6SAA000_C08_premix.ab1
- Sequences for poly(A) analysis (abi files)/tACS2_tHSP_5/1EA6SAA000_G06_premix.ab1
- __MACOSX/Sequences for poly(A) analysis (abi files)/tACS2_tHSP_5/._1EA6SAA000_G06_premix.ab1
- Sequences for poly(A) analysis (abi files)/tACS2_tHSP_5/1EA6SAA000_B08_premix.ab1
- __MACOSX/Sequences for poly(A) analysis (abi files)/tACS2_tHSP_5/._1EA6SAA000_B08_premix.ab1
- Sequences for poly(A) analysis (abi files)/tRBCS_tHSP_5/1EA6SAA000_A11_premix.ab1
- __MACOSX/Sequences for poly(A) analysis (abi files)/tRBCS_tHSP_5/._1EA6SAA000_A11_premix.ab1
- Sequences for poly(A) analysis (abi files)/tRBCS_tHSP_5/1EA6SAA000_F11_premix.ab1
- __MACOSX/Sequences for poly(A) analysis (abi files)/tRBCS_tHSP_5/._1EA6SAA000_F11_premix.ab1
- Sequences for poly(A) analysis (abi files)/tRBCS_tHSP_5/1EA6HAB000_E03_premix.ab1
- __MACOSX/Sequences for poly(A) analysis (abi files)/tRBCS_tHSP_5/._1EA6HAB000_E03_premix.ab1
- Sequences for poly(A) analysis (abi files)/tRBCS_tHSP_5/1EA6HAB000_B03_premix.ab1
- __MACOSX/Sequences for poly(A) analysis (abi files)/tRBCS_tHSP_5/._1EA6HAB000_B03_premix.ab1
- Sequences for poly(A) analysis (abi files)/tRBCS_tHSP_5/1EA6SAA000_H10_premix.ab1
- __MACOSX/Sequences for poly(A) analysis (abi files)/tRBCS_tHSP_5/._1EA6SAA000_H10_premix.ab1
- Sequences for poly(A) analysis (abi files)/tRBCS_tHSP_5/1EA6SAA000_G11_premix.ab1
- __MACOSX/Sequences for poly(A) analysis (abi files)/tRBCS_tHSP_5/._1EA6SAA000_G11_premix.ab1
- Sequences for poly(A) analysis (abi files)/tRBCS_tHSP_5/1EA6SAA000_B12_premix.ab1
- __MACOSX/Sequences for poly(A) analysis (abi files)/tRBCS_tHSP_5/._1EA6SAA000_B12_premix.ab1
- Sequences for poly(A) analysis (abi files)/tRBCS_tHSP_5/1EA6HAB000_C03_premix.ab1
- __MACOSX/Sequences for poly(A) analysis (abi files)/tRBCS_tHSP_5/._1EA6HAB000_C03_premix.ab1
- Sequences for poly(A) analysis (abi files)/tRBCS_tHSP_5/1EA6HAB000_D03_premix.ab1
- __MACOSX/Sequences for poly(A) analysis (abi files)/tRBCS_tHSP_5/._1EA6HAB000_D03_premix.ab1
- Sequences for poly(A) analysis (abi files)/tRBCS_tHSP_5/1EA6SAA000_D10_premix.ab1
- __MACOSX/Sequences for poly(A) analysis (abi files)/tRBCS_tHSP_5/._1EA6SAA000_D10_premix.ab1
- Sequences for poly(A) analysis (abi files)/tRBCS_tHSP_5/1EA6SAA000_E10_premix.ab1
- __MACOSX/Sequences for poly(A) analysis (abi files)/tRBCS_tHSP_5/._1EA6SAA000_E10_premix.ab1
- Sequences for poly(A) analysis (abi files)/tRBCS_tHSP_5/1EA6SAA000_G10_premix.ab1
- __MACOSX/Sequences for poly(A) analysis (abi files)/tRBCS_tHSP_5/._1EA6SAA000_G10_premix.ab1
- Sequences for poly(A) analysis (abi files)/tRBCS_tHSP_5/1EA6SAA000_F10_premix.ab1
- __MACOSX/Sequences for poly(A) analysis (abi files)/tRBCS_tHSP_5/._1EA6SAA000_F10_premix.ab1
- Sequences for poly(A) analysis (abi files)/tRBCS_tHSP_5/1EA6SAA000_H11_premix.ab1
- __MACOSX/Sequences for poly(A) analysis (abi files)/tRBCS_tHSP_5/._1EA6SAA000_H11_premix.ab1
- Sequences for poly(A) analysis (abi files)/tRBCS_tHSP_5/1EA6SAA000_B11_premix.ab1
- __MACOSX/Sequences for poly(A) analysis (abi files)/tRBCS_tHSP_5/._1EA6SAA000_B11_premix.ab1
- Sequences for poly(A) analysis (abi files)/tRBCS_tHSP_5/1EA6SAA000_E11_premix.ab1
- __MACOSX/Sequences for poly(A) analysis (abi files)/tRBCS_tHSP_5/._1EA6SAA000_E11_premix.ab1
- Sequences for poly(A) analysis (abi files)/tRBCS_tHSP_5/1EA6HAB000_H02_premix.ab1
- __MACOSX/Sequences for poly(A) analysis (abi files)/tRBCS_tHSP_5/._1EA6HAB000_H02_premix.ab1
- Sequences for poly(A) analysis (abi files)/tRBCS_tHSP_5/1EA6HAB000_F03_premix.ab1
- __MACOSX/Sequences for poly(A) analysis (abi files)/tRBCS_tHSP_5/._1EA6HAB000_F03_premix.ab1
- Sequences for poly(A) analysis (abi files)/tRBCS_tHSP_5/1EA6HAB000_A03_premix.ab1
- __MACOSX/Sequences for poly(A) analysis (abi files)/tRBCS_tHSP_5/._1EA6HAB000_A03_premix.ab1
- Sequences for poly(A) analysis (abi files)/tRBCS_tHSP_5/1EA6SAA000_A12_premix.ab1
- __MACOSX/Sequences for poly(A) analysis (abi files)/tRBCS_tHSP_5/._1EA6SAA000_A12_premix.ab1
- Sequences for poly(A) analysis (abi files)/tRBCS_tHSP_5/1EA6SAA000_D11_premix.ab1
- __MACOSX/Sequences for poly(A) analysis (abi files)/tRBCS_tHSP_5/._1EA6SAA000_D11_premix.ab1
- Sequences for poly(A) analysis (abi files)/tRBCS_tHSP_5/1EA6SAA000_C11_premix.ab1
- __MACOSX/Sequences for poly(A) analysis (abi files)/tRBCS_tHSP_5/._1EA6SAA000_C11_premix.ab1
- Sequences for poly(A) analysis (abi files)/tRBCS_tHSP_5/1EA6HAB000_G03_premix.ab1
- __MACOSX/Sequences for poly(A) analysis (abi files)/tRBCS_tHSP_5/._1EA6HAB000_G03_premix.ab1
- Sequences for poly(A) analysis (abi files)/tNOS_tHSP_5/1EA6SAA000_G08_premix.ab1
- __MACOSX/Sequences for poly(A) analysis (abi files)/tNOS_tHSP_5/._1EA6SAA000_G08_premix.ab1
- Sequences for poly(A) analysis (abi files)/tNOS_tHSP_5/1EA6SAA000_H09_premix.ab1
- __MACOSX/Sequences for poly(A) analysis (abi files)/tNOS_tHSP_5/._1EA6SAA000_H09_premix.ab1
- Sequences for poly(A) analysis (abi files)/tNOS_tHSP_5/1EA6SAA000_F08_premix.ab1
- __MACOSX/Sequences for poly(A) analysis (abi files)/tNOS_tHSP_5/._1EA6SAA000_F08_premix.ab1
- Sequences for poly(A) analysis (abi files)/tNOS_tHSP_5/1EA6SAA000_C10_premix.ab1
- __MACOSX/Sequences for poly(A) analysis (abi files)/tNOS_tHSP_5/._1EA6SAA000_C10_premix.ab1
- Sequences for poly(A) analysis (abi files)/tNOS_tHSP_5/1EA6SAA000_B09_premix.ab1
- __MACOSX/Sequences for poly(A) analysis (abi files)/tNOS_tHSP_5/._1EA6SAA000_B09_premix.ab1
- Sequences for poly(A) analysis (abi files)/tNOS_tHSP_5/1EA6SAA000_E09_premix.ab1
- __MACOSX/Sequences for poly(A) analysis (abi files)/tNOS_tHSP_5/._1EA6SAA000_E09_premix.ab1
- Sequences for poly(A) analysis (abi files)/tNOS_tHSP_5/1EA6SAA000_B10_premix.ab1
- __MACOSX/Sequences for poly(A) analysis (abi files)/tNOS_tHSP_5/._1EA6SAA000_B10_premix.ab1
- Sequences for poly(A) analysis (abi files)/tNOS_tHSP_5/1EA6SAA000_D09_premix.ab1
- __MACOSX/Sequences for poly(A) analysis (abi files)/tNOS_tHSP_5/._1EA6SAA000_D09_premix.ab1
- Sequences for poly(A) analysis (abi files)/tNOS_tHSP_5/1EA6SAA000_C09_premix.ab1
- __MACOSX/Sequences for poly(A) analysis (abi files)/tNOS_tHSP_5/._1EA6SAA000_C09_premix.ab1
- Sequences for poly(A) analysis (abi files)/tNOS_tHSP_5/1EA6SAA000_H08_premix.ab1
- __MACOSX/Sequences for poly(A) analysis (abi files)/tNOS_tHSP_5/._1EA6SAA000_H08_premix.ab1
- Sequences for poly(A) analysis (abi files)/tNOS_tHSP_5/1EA6SAA000_F09_premix.ab1
- __MACOSX/Sequences for poly(A) analysis (abi files)/tNOS_tHSP_5/._1EA6SAA000_F09_premix.ab1
- Sequences for poly(A) analysis (abi files)/tNOS_tHSP_5/1EA6SAA000_A10_premix.ab1
- __MACOSX/Sequences for poly(A) analysis (abi files)/tNOS_tHSP_5/._1EA6SAA000_A10_premix.ab1
- Sequences for poly(A) analysis (abi files)/tNOS_tHSP_5/1EA6SAA000_G09_premix.ab1
- __MACOSX/Sequences for poly(A) analysis (abi files)/tNOS_tHSP_5/._1EA6SAA000_G09_premix.ab1
- Sequences for poly(A) analysis (abi files)/tNOS_tHSP_5/1EA6SAA000_E08_premix.ab1
- __MACOSX/Sequences for poly(A) analysis (abi files)/tNOS_tHSP_5/._1EA6SAA000_E08_premix.ab1
- Sequences for poly(A) analysis (abi files)/tNOS/1EA6SAA000_C03_premix.ab1
- __MACOSX/Sequences for poly(A) analysis (abi files)/tNOS/._1EA6SAA000_C03_premix.ab1
- Sequences for poly(A) analysis (abi files)/tNOS/1EA6SAA000_D03_premix.ab1
- __MACOSX/Sequences for poly(A) analysis (abi files)/tNOS/._1EA6SAA000_D03_premix.ab1
- Sequences for poly(A) analysis (abi files)/tNOS/.DS_Store
- __MACOSX/Sequences for poly(A) analysis (abi files)/tNOS/._.DS_Store
- Sequences for poly(A) analysis (abi files)/tNOS/1EA6SAA000_E03_premix.ab1
- __MACOSX/Sequences for poly(A) analysis (abi files)/tNOS/._1EA6SAA000_E03_premix.ab1
- Sequences for poly(A) analysis (abi files)/tNOS/1EA6SAA000_B03_premix.ab1
- __MACOSX/Sequences for poly(A) analysis (abi files)/tNOS/._1EA6SAA000_B03_premix.ab1
- Sequences for poly(A) analysis (abi files)/tNOS/1EA6SAA000_H03_premix.ab1
- __MACOSX/Sequences for poly(A) analysis (abi files)/tNOS/._1EA6SAA000_H03_premix.ab1
- Sequences for poly(A) analysis (abi files)/tNOS/1EA6SAA000_E04_premix.ab1
- __MACOSX/Sequences for poly(A) analysis (abi files)/tNOS/._1EA6SAA000_E04_premix.ab1
- Sequences for poly(A) analysis (abi files)/tNOS/1EA6SAA000_B04_premix.ab1
- __MACOSX/Sequences for poly(A) analysis (abi files)/tNOS/._1EA6SAA000_B04_premix.ab1
- Sequences for poly(A) analysis (abi files)/tNOS/1EA6HAB000_G02_premix.ab1
- __MACOSX/Sequences for poly(A) analysis (abi files)/tNOS/._1EA6HAB000_G02_premix.ab1
- Sequences for poly(A) analysis (abi files)/tNOS/1EA6SAA000_D04_premix.ab1
- __MACOSX/Sequences for poly(A) analysis (abi files)/tNOS/._1EA6SAA000_D04_premix.ab1
- Sequences for poly(A) analysis (abi files)/tNOS/1EA6HAB000_F02_premix.ab1
- __MACOSX/Sequences for poly(A) analysis (abi files)/tNOS/._1EA6HAB000_F02_premix.ab1
- Sequences for poly(A) analysis (abi files)/tNOS/1EA6HAB000_A02_premix.ab1
- __MACOSX/Sequences for poly(A) analysis (abi files)/tNOS/._1EA6HAB000_A02_premix.ab1
- Sequences for poly(A) analysis (abi files)/tNOS/1EA6SAA000_F04_premix.ab1
- __MACOSX/Sequences for poly(A) analysis (abi files)/tNOS/._1EA6SAA000_F04_premix.ab1
- Sequences for poly(A) analysis (abi files)/tNOS/1EA6SAA000_A04_premix.ab1
- __MACOSX/Sequences for poly(A) analysis (abi files)/tNOS/._1EA6SAA000_A04_premix.ab1
- Sequences for poly(A) analysis (abi files)/tNOS/1EA6HAB000_C02_premix.ab1
- __MACOSX/Sequences for poly(A) analysis (abi files)/tNOS/._1EA6HAB000_C02_premix.ab1
- Sequences for poly(A) analysis (abi files)/tNOS/1EA6HAB000_D02_premix.ab1
- __MACOSX/Sequences for poly(A) analysis (abi files)/tNOS/._1EA6HAB000_D02_premix.ab1
- Sequences for poly(A) analysis (abi files)/tNOS/1EA6HAB000_E02_premix.ab1
- __MACOSX/Sequences for poly(A) analysis (abi files)/tNOS/._1EA6HAB000_E02_premix.ab1
- Sequences for poly(A) analysis (abi files)/tNOS/1EA6HAB000_B02_premix.ab1
- __MACOSX/Sequences for poly(A) analysis (abi files)/tNOS/._1EA6HAB000_B02_premix.ab1
- Sequences for poly(A) analysis (abi files)/tNOS/1EA6SAA000_G03_premix.ab1
- __MACOSX/Sequences for poly(A) analysis (abi files)/tNOS/._1EA6SAA000_G03_premix.ab1
- Sequences for poly(A) analysis (abi files)/tNOS/1EA6SAA000_H02_premix.ab1
- __MACOSX/Sequences for poly(A) analysis (abi files)/tNOS/._1EA6SAA000_H02_premix.ab1
- Sequences for poly(A) analysis (abi files)/tNOS/1EA6SAA000_F03_premix.ab1
- __MACOSX/Sequences for poly(A) analysis (abi files)/tNOS/._1EA6SAA000_F03_premix.ab1
- Sequences for poly(A) analysis (abi files)/tNOS/1EA6SAA000_A03_premix.ab1
- __MACOSX/Sequences for poly(A) analysis (abi files)/tNOS/._1EA6SAA000_A03_premix.ab1
- Sequences for poly(A) analysis (abi files)/tRBCS/1EA6HAB000_F05_premix.ab1
- __MACOSX/Sequences for poly(A) analysis (abi files)/tRBCS/._1EA6HAB000_F05_premix.ab1
- Sequences for poly(A) analysis (abi files)/tRBCS/1EA6HAB000_C06_premix.ab1
[truncated: 65 more entries]
